# Supplementary material for: Biatrial Inflammatory and Profibrotic Remodeling in Severe Mitral Regurgitation: A Comparative Tissue and Echocardiographic Study Versus CABG Comparator Group
Source: Diagnostics (Basel). 2026 Jul 13;16(14):2183. doi: 10.3390/diagnostics16142183 (PMC13409241; doi:10.3390/diagnostics16142183)
Supplement: Supplementary file 1 [file diagnostics-16-02183-s001.zip]

Archive with 1 entries (1 files):
- diagnostics-4362549-supplementary.xls
