# Supplementary material for: Biatrial Inflammatory and Profibrotic Remodeling in Severe Mitral Regurgitation: A Comparative Tissue and Echocardiographic Study Versus CABG Comparator Group
Source: Diagnostics (Basel). 2026 Jul 13;16(14):2183. doi: 10.3390/diagnostics16142183 (PMC13409241; doi:10.3390/diagnostics16142183)
Supplement: Supplementary file 1 [file diagnostics-16-02183-s001.zip › diagnostics-4362549-supplementary.xls]

## Sheet: Sheet1
Lot	nr_crt	sex_m_1_f_2	varsta	zile_internare	urban_rural_r_2_u_1	SIV	PPVS	AS_cm_sau_D_dilatat	AS_dilatat_peste_4_5_	Volum_atrial_aprox_mL_	Atriu_dilatat_1_0	VD	VD_dilatat_peste_3.5_	AD_dilatat	Ao_la_inel	Ao_ascendentă	DTD	DTD_crescut_peste_5_7_	VTD	VTD_crescut_peste_114_8_	VTS	VTS_crescut_peste_48_1ml_	FE	FE_1_scazuta_sub_40%_2_moderat_scazuta_41_49_3_prezervata_51_60_	E_mitral	A_mitral	E_A_mitral	disfunctie_diastolica_tip_I	disfuncție_diastolica_tip_II	disfunctie_diastolica_tip_III	valva_mitrala_calcificata	RMi_GR_I	RMi_GR_II	RMi_GR_III	RMi_GR_IV	ST_MI_UȘOARĂ	ST_MI_MODERATA	ST_MI_SEVERA	Vmax_Ao	Pmax_Ao	Pmed_Ao	RAo_GR_I	RAo_GR_II	RAo_GR_III	RAo_GR_IV	calcificare_valve_aortice	bicuspidie_aortica	valve_aortice_fibrozate	scleroză_valvulară_aortică
1	1	2	71	12	1	0.9	0.9	4.8	1	57.9	1	2.8	0	0	1.9	2.76	5	0	110	0	70	0	50	3	16	2	0.8	0	0	1	0	0	0	0	1	0	1	0	1.5	4	2	0	1	0	0	0	0	1	0
1	4	1	51	14	2	1.4	1.2	6.4	1	137.3	1	4	1	0	2.4	3.3	7	1	256	1	140	1	45	2	0.8	1.4	0.571429	1	0	0	0	0	0	0	1	0	0	0	0.7	2	1	1	0	0	0	0	0	1	0
1	5	2	63	17	2	0.9	0.9	6	1	113.1	1	3.1	0	0	2.05	3	5.9	1	200	1	150	1	45	2	0.8	0.4	2	0	1	0	0	0	0	0	1	0	0	0	0.8	3.8	2	1	0	0	0	0	0	1	0
1	15	1	55	14	1	1.12	1.1	5.1	1	69.5	1	3	0	0	2.3	3.6	7.75	1	275	1	110	1	55	3	1.2	1	1.2	0	1	0	0	0	0	0	1	0	0	0	0.8	3.6	2	0	1	0	0	0	0	1	0
1	16	2	74	15	2	1.2	1.2	5.8	1	102.2	1	2.76	0	0	2	3.11	5.7	1	160	1	100	1	55	3	1.4	0.8	1.75	0	1	0	0	0	0	0	1	0	0	0	1.2	4.8	2	1	0	0	0	0	0	1	0
1	18	1	43	11	2	1	1	4	1	33.5	0	3	0	0	2.3	3.1	5.75	1	183	1	100	1	55	3	1.2	0.7	1.71429	0	1	0	0	0	0	0	1	0	0	0	1.2	4	2	0	0	0	0	0	0	0	0
1	19	1	62	43	1	1.1	1	4.6	1	51	1	3	0	0	2.1	4.1	5.2	0	100	0	40	0	60	3	1.3	1	1.3	0	1	0	1	0	0	0	1	0	0	0	1	4	2	1	0	0	0	0	0	1	0
1	26	2	70	11	1	1.69	1.3	4.65	1	52.6	1	3.3	0	0	2.2	3.3	4.3	0	110	0	65	0	50	3	0.9	1.2	0.75	1	0	0	0	0	0	0	1	0	0	0	1.5	23	16	1	0	0	0	1	0	0	0
1	28	1	72	11	1	1	1	5.8	1	102.2	1	3.3	0	0	2.54	3.5	6.7	1	230	1	115	1	50	3	1.3	0.7	1.85714	1	0	0	0	0	0	0	1	0	0	0	1.4	4.8	3	0	0	0	0	0	0	0	0
1	29	1	54	22	1	1	1	5.6	1	92	1	3.3	0	0	2.2	2.94	6.8	1	280	1	170	1	38	1	1.3	0.5	2.6	0	0	1	0	0	0	0	1	0	0	0	1	4	2	0	0	0	0	0	0	1	0
1	31	1	71	16	2	1.37	1.2	7.08	1	185.8	1	3.78	1	1	2.3	3.25	5.9	1	200	1	110	1	50	3	1.3	0.8	1.625	1	0	0	0	0	0	0	1	0	0	0	1	4	2	0	0	0	0	0	0	0	0
1	32	1	70	16	2	1.2	1.2	6.3	1	130.9	1	3.8	1	1	2.6	3.3	5.9	1	185	1	90	1	50	3	2.7	0.8	3.375	1	0	0	0	0	1	0	1	0	0	1	3	30	20	0	0	0	0	1	0	0	0
1	34	1	65	22	2	1.1	1	5.2	1	73.6	1	3	0	0	2.2	3.2	5.9	1	179	1	90	1	50	3	1.3	0.8	1.625	1	0	0	0	0	0	0	1	0	0	0	1	4	15	0	0	0	0	0	0	0	0
1	38	2	64	25	1	1.1	1	5.2	1	73.6	1	3	0	0	2.2	3.2	5.9	1	179	1	90	1	45	2	1.3	0.8	1.625	1	0	0	0	0	0	0	1	0	0	0	1	4	2	1	0	0	0	0	0	0	0
1	40	1	61	11	2	1.2	1	5	1	65.4	1	3	0	0	2.3	3.2	5.8	1	160	1	80	1	50	3	1.5	0.7	2.14286	0	0	1	0	0	0	0	1	0	0	0	1	4	2	0	0	0	0	0	0	1	0
1	46	1	54	17	2	1.15	1	4.87	1	60.5	1	3.1	0	0	2.1	2.8	6.2	1	175	1	90	1	55	3	1.6	1.2	1.33333	1	0	0	0	0	0	0	1	0	0	0	1	4	2	0	0	0	0	0	0	0	0
1	51	2	54	22	2	1.38	1	5.2	1	73.6	1	2.97	0	0	2.2	3.14	5.6	0	185	1	92	1	50	3	1.2	0.5	2.4	0	0	1	0	0	0	0	1	0	0	0	1	4	2	0	0	0	0	0	0	1	0
1	59	1	77	25	2	0.9	1	5	1	65.4	1	3	0	0	2.12	3.37	5.9	1	186	1	80	1	56	3	1.5	0.7	2.14286	0	0	1	0	0	0	0	1	0	0	0	1	4	2	0	0	0	0	0	0	1	0
1	69	1	68	13	1	1.1	1	5.2	1	73.6	1	3	0	0	2.2	3.2	5.9	1	179	1	90	1	55	3	1.3	0.8	1.625	1	0	0	0	0	0	0	1	1	0	0	1	4	2	0	0	0	0	0	0	0	0
1	71	2	70	9	1	1.1	1	5.3	1	78	1	2.8	0	0	2.1	3.1	4.8	0	115	0	60	0	60	3	1.49	0.78	1.91026	1	0	0	0	0	0	0	1	0	0	0	1.3	7.4	4	0	1	0	0	0	0	0	0
1	75	2	73	5	1	1	1	5	1	65.4	1	3.9	1	1	2.2	3.2	6	1	220	1	180	1	30	1	0.5	0.6	0.833333	1	0	0	0	0	0	0	1	0	0	0	1	4	2	0	0	0	0	0	0	1	0
1	85	1	71	20	1	1.1	1	5.2	1	73.6	1	3	0	1	2.2	3.2	5.9	1	200	1	110	1	50	3	1.3	0.8	1.625	1	0	0	0	0	0	0	1	0	0	0	1	4	2	0	1	0	0	0	0	0	0
3	33	1	70	16	1	0.9	1	4	0	33.5	0	2.6	0	0	2.4	3	5.8	1	195	1	126	1	35	1	1.1	1.4	0.785714	1	0	0	1	0	0	1	0	0	0	0	1.19	5.65	2	0	0	0	0	0	0	1	0
3	43	2	71	11	2	1	1	3.7	0	26.5	0	2	0	0	2.1	3.7	4.1	0	65		40		40	1	0.5	1	0.5	1	0	0	0	0	1	0	0	0	0	0	1.2	7	3	0	0	0	0	0	0	0	0
3	45	1	61	26	2	1.1	1.2	4.2	0	38.8	1	2.7	0	0	2.2	2.8	4.5	0	80		30		50	3	0.4	0.9	0.444444	1	0	0	0	1	0	0	0	0	0	0	1	4	2	1	0	0	0	0	0	0	0
3	50	1	65	16	1	1.2	1.18	4.7	1	54.4	1	2.9	0	0	2.3	3.86	6.2	1	240		150		38	1	0.7	0.9	0.777778	1	0	0	0	0	1	0	0	0	0	0	1	4	2	0	0	0	0	0	0	0	0
3	53	1	56	20	2	1.26	1.2	4.88	1	60.8	1	2.7	0	0	2.3	3.37	4.6	0	155	1	85	1	45	2	0.7	0.9	0.777778	1	0	0	0	0	0	0	0	0	0	0	1	1	1	0	0	0	0	0	0	1	0
3	57	2	76	12	1	1.6	1.35	4.3	0	41.6	1	2.8	0	0	2.1	4	5.3	0	70		30		55	3	0.8	0.9	0.888889	1	0	0	0	0	1	0	0	0	0	0	2.58	27	16	1	0	0	0	0	0	1	0
3	58	1	57	11	1	1.18	1	4.4	0	44.6	1	2.57	0	0	2.5	3.3	6.5	1	210	1	147	1	30	1	0.4	0.9	0.444444	1	0	0	0	0	1	0	0	0	0	0	1	4	2	0	1	0	0	0	0	1	0
3	63	1	58	11	1	1.2	1.2	4.87	1	60.5	1	3.2	0	0	2.5	3.8	5.7	1	150		80		45	1	0.7	0.9	0.777778	1	0	0	0	0	1	0	0	0	0	0	1	4	2	0	0	0	0	0	0	1	0
3	64	1	63	11	1	1.1	1.1	4.1	0	36.1	1	2.7	0	0	2.3	3.36	4.8	0	115	1	60	1	50	3	0.5	0.8	0.625	1	0	0	0	0	0	0	0	0	0	0	0.7	1	1	0	0	0	0	0	0	1	0
3	68	1	61	21	2	1.3	1.35	4.2	0	38.8	1	2.86	0	0	2.45	3.96	5.6	0	120	1	70	1	45	2	0.4	0.9	0.444444	1	0	0	0	0	1	0	0	0	0	0	1.2	4.3	2	0	1	0	0	0	0	1	0
3	76	1	55	15	1	1.47	1.2	4.2	0	38.8	1	2.7	0	0	2.3	3	4.5	0	164	1	80	1	50	3	0.4	0.9	0.444444	1	0	0	0	1	0	0	0	0	0	0	1	4	2	0	0	0	0	0	0	1	0
3	77	1	58	15	2	1.28	1.1	5.13	1	70.7	1	2.9	0	0	2.45	3.3	6.5	1	250		175		30	1	0.9	1.1	0.818182	1	0	0	0	0	1	0	0	0	0	0	1.2	5	2	0	0	0	0	0	0	1	0
3	84	2	70	8	2	1.3	1.4	4.2	1	38.8	1	2.8	0	0	3.3	3.5	5.3	0	80		35		55	3	0.7	0.9	0.777778	1	0	0	0	0	0	0	0	0	0	0	1	4	2	0	0	0	0	0	0	0	0
3	87	1	53	11	2	1.3	1.3	4	0	33.5	0	2.7	0	0	2.4	2.8	4.7	0	100		40		50	3	0.7	0.9	0.777778	1	0	0	0	1	0	0	0	0	0	0	1	4	2	0	0	0	0	0	0	1	0
[truncated: 90 more columns]
